# Supplementary material for: Glycoprotein and Lipoprotein Profiles Assessed by 1H-NMR and Its Relation to Ascending Aortic Dilatation in Bicuspid Aortic Valve Disease
Source: J Clin Med. 2022 Dec 31;12(1):332. doi: 10.3390/jcm12010332 (PMC9821550; doi:10.3390/jcm12010332)
Supplement: Supplementary file 1 [file jcm-12-00332-s001.zip]

Archive with 1 entries (1 files):
- jcm-2094310-supplementary.pdf
